# Supplementary material for: A systematic experimental evaluation of microRNA markers of human bladder cancer
Source: Front Genet. 2013 Nov 15;4:247. doi: 10.3389/fgene.2013.00247 (PMC3828615; doi:10.3389/fgene.2013.00247)
Supplement: Supplementary file 1 [file DataSheet1.ZIP]

Archive with 10 entries (10 files):
- 61677_Buzdin_Data_Sheet_2.DOCX
- 61677_Buzdin_Data_Sheet_3.XLS
- 61677_Buzdin_Data_Sheet_4.XLS
- 61677_Buzdin_Data_Sheet_5.XLS
- 61677_Buzdin_Data_Sheet_6.XLS
- 61677_Buzdin_Data_Sheet_7.XLS
- 61677_Buzdin_Data_Sheet_8.XLS
- 61677_Buzdin_Data_Sheet_09.XLS
- 61677_Buzdin_Data_Sheet_10.DOC
- 61677_Buzdin_Data_Sheet_1.DOCX
