# Supplementary material for: A systematic experimental evaluation of microRNA markers of human bladder cancer
Source: Front Genet. 2013 Nov 15;4:247. doi: 10.3389/fgene.2013.00247 (PMC3828615; doi:10.3389/fgene.2013.00247)
Supplement: Supplementary file 1 [file DataSheet1.ZIP › 61677_Buzdin_Data_Sheet_3.XLS]

## Sheet: Лист1
Sample number	Counts	Reads
P55	5101	4361392
P56	6225	5419872
P58	5307	5086833
P60	7374	7378489
P64	11471	9625767
P66	1920	1098307
P68	3945	3680579
P69	5701	6380852
P72	2350	2199129
Pooled normal tissues	5123	5157975
