# Supplementary material for: A systematic experimental evaluation of microRNA markers of human bladder cancer
Source: Front Genet. 2013 Nov 15;4:247. doi: 10.3389/fgene.2013.00247 (PMC3828615; doi:10.3389/fgene.2013.00247)
Supplement: Supplementary file 1 [file DataSheet1.ZIP › 61677_Buzdin_Data_Sheet_5.XLS]

## Sheet: Лист1
MIR_name	Published data	SSH results	Microarray results
		Pool	P55	P56	P60	P64	P66	P72	P68	P69
MIR100	UP IN T2/T3 TUMORS OR DOWN	I	0.91	0.99	0.89	0.91	0.806309	0.967555	0.97	0.76
MIR101-1	DOWN	I	0.87	1.14	0.91	0.96	0.972406	0.963318	0.86	0.91
MIR106B	UP	I	0.85	1.1	0.92	1.01	1.092	0.987391	0.9	0.78
MIR10A	UP IN T2/T3 TUMORS	I	0.83	0.97	0.85	0.95	0.804895	0.941351	0.87	0.77
MIR126	DOWN	I	0.82	1.1	1	0.98	0.913214	0.92421	0.89	0.91
MIR133B	UP OR DOWN	I	0.85	0.98	0.88	1.06	1.00349	0.945633	0.87	0.78
MIR141	UP OR DOWN	D	0.88	0.96	1.03	1	0.914634	0.925282	0.76	0.85
MIR146A	LOWER EXPR TA TUMORS	I	0.8	1.03	0.84	0.89	0.889825	0.923172	0.79	0.83
MIR15A	UP	I	0.95	1.03	0.95	1.01	0.874359	1.08587	0.89	0.91
MIR183	UP IN URINE	I	0.89	0.99	0.89	0.96	1.11761	0.899338	0.88	0.75
MIR184	UP	I	0.93	1.02	0.89	0.94	0.928202	0.977279	1	0.73
MIR185	UP	I	0.6	0.63	0.58	0.67	0.611063	0.620553	0.63	0.6
MIR195	DOWN	I	0.82	1.03	0.87	0.85	0.866418	0.994143	0.83	0.8
MIR199A2	DOWN	I	0.85	0.99	1.05	0.97	0.854185	1.0229	0.97	0.84
MIR199B	UP IN T2/T3 TUMORS	I	0.9	1.09	0.93	0.91	0.930541	0.900678	0.97	0.82
MIR200A	UP OR DOWN	I	0.9	1.01	0.88	0.97	0.936371	0.857252	0.89	0.85
MIR200B	UP OR DOWN	I	0.81	1.04	0.87	0.87	0.911307	0.921464	0.94	0.77
MIR203	UP OR DOWN	I	0.99	1.04	0.99	1.11	0.879108	1.00775	0.91	0.84
MIR205	UP OR DOWN	U	1.11	1.26	4.07	1.62	1.43692	1.65726	2.54	7.68
MIR21	UP OR DOWN	D	0.96	1.73	1.16	1.36	1.22272	1.5802	1.51	3.24
MIR221	UP	I	0.85	1.12	0.95	0.94	0.994155	0.998939	0.95	0.97
MIR25	UP	I	0.97	1.16	1.05	1.08	1.18085	1.35292	0.99	0.98
MIR26A1	DOWN	I	0.98	1.06	0.93	1.07	0.883585	0.872886	1.03	0.74
MIR26A2	DOWN	I	0.92	0.99	1.12	0.98	0.962187	1.01576	0.94	0.9
MIR26B	UP	I	1.03	1.22	0.99	1.12	0.942311	1.28428	0.85	0.94
MIR30C2	DOWN	I	0.83	1.02	0.91	0.92	0.843523	0.900472	0.88	0.75
MIR31	LOSS	I	0.93	1.12	1.07	1.08	1.10294	1.02417	0.86	0.7
MIR34A	DOWN	I	0.91	0.91	0.92	0.85	0.843668	1.00071	0.88	0.76
MIR493	DOWN	I	0.89	1	1.1	0.94	0.872747	0.866854	1.03	0.77
MIR503	DOWN	I	0.89	1.04	0.84	1	0.934455	0.979067	0.83	0.78
MIR7-1	UP OR DOWN	I	0.74	1.02	0.75	0.85	0.898591	0.851771	0.74	0.69
MIR7-2	UP OR DOWN	I	0.85	0.94	0.93	0.91	0.9	0.9	0.8	0.72
MIR93	UP OR DOWN	I	0.83	1.08	0.91	0.95	0.949489	0.967817	0.9	0.9
MIRLET7C	DOWN	I	0.84	1.17	1	0.92	1.09423	1.0522	0.84	0.83
