# Supplementary material for: A systematic experimental evaluation of microRNA markers of human bladder cancer
Source: Front Genet. 2013 Nov 15;4:247. doi: 10.3389/fgene.2013.00247 (PMC3828615; doi:10.3389/fgene.2013.00247)
Supplement: Supplementary file 1 [file DataSheet1.ZIP › 61677_Buzdin_Data_Sheet_6.XLS]

## Sheet: Лист1
MIR_name	Published data	SSH results	Deep sequencing results
		Pool	P55	P56	P58	P60	P64	P66	P68	P69	P72
MIR100	UP IN T2/T3 TUMORS OR DOWN	I	0.09	0.2	0.05	0.01	0.13	0.36	0.02	0.01	0.04
MIR101	DOWN	I	0.29	0.44	0.78	1.17	0.71	0.75	0.5	1.21	0.47
MIR101	DOWN	I	0.75	0.89	0.78	1.51	0.7	0.69	0.46	1.74	0.73
MIR106B	UP	I	1.47	1	2.86	1.16	1.02	0.71	0.3	0.69	1.17
MIR10A	UP IN T2/T3 TUMORS	I	0.42	1.37	1.87	1.49	2.87	0.95	0.35	8.27	4.13
MIR125B	UP IN T2/T3 TUMORS OR DOWN	I	0.03	0.25	0.04	0.01	0.12	0.23	0.02	<2,9*10(-5)	0.03
MIR126	DOWN	I	1.18	14.04	1.25	2.28	3.21	5.93	1.7	1.95	2.22
MIR141	UP OR DOWN	D	ND	ND	>106	>234	>251	ND	ND	ND	ND
MIR143	LOWER EXPR	I	0.05	0.42	0.11	0.03	0.14	0.21	0.06	0.04	0.06
MIR146A	LOWER EXPR TA TUMORS	I	1.72	2.61	1.65	1.93	9.21	12.84	2.25	3.04	1.54
MIR15A	UP	I	0.86	1.23	2.03	0.76	0.76	1.18	0.87	3.06	1.06
MIR17	UP	I	0.51	1.2	2.27	0.82	1.03	0.94	0.76	0.45	0.72
MIR183	UP IN URINE	I	5.38	3.15	2.94	3.18	4.14	1.01	1.63	2.61	5.32
MIR184	UP	I	ND	ND	>122	ND	ND	ND	ND	ND	ND
MIR185	UP	I	>459	ND	ND	ND	>59	ND	ND	ND	ND
MIR199A	DOWN	I	0.27	1.07	0.5	0.09	0.32	0.55	0.67	0.1	0.19
MIR199	UP IN T2/T3 TUMORS	I	0.13	0.78	0.83	0.15	0.27	0.64	0.49	0.07	0.12
MIR200A	UP OR DOWN	I	4.1	2.14	3.51	1.81	0.73	<0,0114	0.31	1.85	1.88
MIR200B	UP OR DOWN	I	>202	ND	>220	ND	ND	ND	ND	ND	ND
MIR203	UP OR DOWN	I	7.3	15.55	2.87	<0,0756	1.3	<0,0756	75.45	8.3	3.17
MIR205	UP OR DOWN	U	2.72	1.68	2.22	5.47	2.39	1.19	7.51	4.5	3.83
MIR21	UP OR DOWN	D	0.4	0.22	2.06	1.02	0.37	1.71	0.83	0.9	0.52
MIR25	UP	I	2.47	0.93	2.4	0.82	1.17	1.25	0.32	0.38	1.14
MIR26A	DOWN	I	0.18	0.48	0.29	0.55	0.57	0.41	0.11	0.5	0.38
MIR26A	DOWN	I	0.28	0.5	0.4	0.56	0.64	0.54	0.25	0.51	0.47
MIR26B	UP	I	0.43	0.56	1.4	1.56	0.3	0.56	0.34	1.22	0.76
MIR29C	DOWN	D	0.98	0.92	1.4	3.45	0.47	0.75	0.11	1.73	1.49
MIR30C	DOWN	I	0.65	0.58	0.86	1.29	0.96	0.81	0.19	0.86	0.69
MIR31	LOSS	I	0.39	0.19	2.77	0.08	0.48	0.17	1.98	3.84	0.51
MIR34A	DOWN	I	ND	ND	>116	>163	ND	ND	ND	ND	ND
MIR493	DOWN	I	ND	>109	ND	ND	ND	ND	ND	ND	ND
MIR517A	UP	I	ND	ND	ND	>237	>107	>546	ND	>143	ND
MIR526B	UP	I	>255	ND	ND	ND	ND	ND	ND	ND	ND
MIR7	UP OR DOWN	I	ND	>375	ND	ND	ND	ND	ND	ND	ND
MIR7-1	UP OR DOWN	I	6.21	11.55	2.54	1.51	3.32	2.23	0.9	0.59	4.6
MIR7-2	UP OR DOWN	I	ND	ND	>399	ND	ND	ND	ND	ND	ND
MIR93	UP OR DOWN	I	3.25	1.06	2.43	1.42	1.82	0.84	0.43	1.03	1.87
MIRLET7C	DOWN	I	0.08	0.15	0.13	0.05	0.2	0.32	0.1	0.1	0.08
