# Supplementary material for: A systematic experimental evaluation of microRNA markers of human bladder cancer
Source: Front Genet. 2013 Nov 15;4:247. doi: 10.3389/fgene.2013.00247 (PMC3828615; doi:10.3389/fgene.2013.00247)
Supplement: Supplementary file 1 [file DataSheet1.ZIP › 61677_Buzdin_Data_Sheet_7.XLS]

## Sheet: Лист1
MIR_name	Published data	Deep sequencing results									Microarray results
	Cancer	P55	P56	P58	P60	P64	P66	P68	P69	P72	P55	P56	P60	P64	P66	P72	P68	P69
MIR100	UP IN T2/T3 TUMORS OR DOWN	0.09	0.2	0.05	0.01	0.13	0.36	0.02	0.01	0.04	0.91	0.99	0.89	0.91	0.806309	0.967555	0.97	0.76
MIR101	DOWN	0.75	0.89	0.78	1.51	0.7	0.69	0.46	1.74	0.73	0.87	1.14	0.91	0.96	0.972406	0.963318	0.86	0.91
MIR106B	UP	1.47	1	2.86	1.16	1.02	0.71	0.3	0.69	1.17	0.85	1.1	0.92	1.01	1.092	0.987391	0.9	0.78
MIR10A	UP IN T2/T3 TUMORS	0.42	1.37	1.87	1.49	2.87	0.95	0.35	8.27	4.13	0.83	0.97	0.85	0.95	0.804895	0.941351	0.87	0.77
MIR126	DOWN	1.18	14.04	1.25	2.28	3.21	5.93	1.7	1.95	2.22	0.82	1.1	1	0.98	0.913214	0.92421	0.89	0.91
MIR133B	UP OR DOWN	ND	ND	ND	ND	ND	ND	ND	ND	ND	0.85	0.98	0.88	1.06	1.00349	0.945633	0.87	0.78
MIR141	UP OR DOWN	ND	ND	>106	>234	>251	ND	ND	ND	ND	0.88	0.96	1.03	1	0.914634	0.925282	0.76	0.85
MIR146A	LOWER EXPR TA TUMORS	1.72	2.61	1.65	1.93	9.21	12.84	2.25	3.04	1.54	0.8	1.03	0.84	0.89	0.889825	0.923172	0.79	0.83
MIR15A	UP	0.86	1.23	2.03	0.76	0.76	1.18	0.87	3.06	1.06	0.95	1.03	0.95	1.01	0.874359	1.08587	0.89	0.91
MIR183	UP IN URINE	5.38	3.15	2.94	3.18	4.14	1.01	1.63	2.61	5.32	0.89	0.99	0.89	0.96	1.11761	0.899338	0.88	0.75
MIR184	UP	ND	ND	>122	ND	ND	ND	ND	ND	ND	0.93	1.02	0.89	0.94	0.928202	0.977279	1	0.73
MIR185	UP	>459	ND	ND	ND	>59	ND	ND	ND	ND	0.6	0.63	0.58	0.67	0.611063	0.620553	0.63	0.6
MIR199A	DOWN	0.27	1.07	0.5	0.09	0.32	0.55	0.67	0.1	0.19	0.85	0.99	1.05	0.97	0.854185	1.0229	0.97	0.84
MIR199	UP IN T2/T3 TUMORS	0.13	0.78	0.83	0.15	0.27	0.64	0.49	0.07	0.12	0.9	1.09	0.93	0.91	0.930541	0.900678	0.97	0.82
MIR200A	UP OR DOWN	4.1	2.14	3.51	1.81	0.73	<0,0114	0.31	1.85	1.88	0.9	1.01	0.88	0.97	0.936371	0.857252	0.89	0.85
MIR200B	UP OR DOWN	>202	ND	>220	ND	ND	ND	ND	ND	ND	0.81	1.04	0.87	0.87	0.911307	0.921464	0.94	0.77
MIR203	UP OR DOWN	7.3	15.55	2.87	<0,0756	1.3	<0,0756	75.45	8.3	3.17	0.99	1.04	0.99	1.11	0.879108	1.00775	0.91	0.84
MIR205	UP OR DOWN	2.72	1.68	2.22	5.47	2.39	1.19	7.51	4.5	3.83	1.11	1.26	4.07	1.62	1.43692	1.65726	2.54	7.68
MIR21	UP OR DOWN	0.4	0.22	2.06	1.02	0.37	1.71	0.83	0.9	0.52	0.96	1.73	1.16	1.36	1.22272	1.5802	1.51	3.24
MIR221	UP	ND	ND	ND	ND	ND	ND	ND	ND	ND	0.85	1.12	0.95	0.94	0.994155	0.998939	0.95	0.97
MIR25	UP	2.47	0.93	2.4	0.82	1.17	1.25	0.32	0.38	1.14	0.97	1.16	1.05	1.08	1.18085	1.35292	0.99	0.98
MIR26A	DOWN	0.18	0.48	0.29	0.55	0.57	0.41	0.11	0.5	0.38	0.98	1.06	0.93	1.07	0.883585	0.872886	1.03	0.74
MIR26A	DOWN	0.28	0.5	0.4	0.56	0.64	0.54	0.25	0.51	0.47	0.92	0.99	1.12	0.98	0.962187	1.01576	0.94	0.9
MIR26B	UP	0.43	0.56	1.4	1.56	0.3	0.56	0.34	1.22	0.76	1.03	1.22	0.99	1.12	0.942311	1.28428	0.85	0.94
MIR30C	DOWN	0.65	0.58	0.86	1.29	0.96	0.81	0.19	0.86	0.69	0.83	1.02	0.91	0.92	0.843523	0.900472	0.88	0.75
MIR31	LOSS	0.39	0.19	2.77	0.08	0.48	0.17	1.98	3.84	0.51	0.93	1.12	1.07	1.08	1.10294	1.02417	0.86	0.7
MIR34A	DOWN	ND	ND	>116	>163	ND	ND	ND	ND	ND	0.91	0.91	0.92	0.85	0.843668	1.00071	0.88	0.76
MIR493	DOWN	ND	>109	ND	ND	ND	ND	ND	ND	ND	0.89	1	1.1	0.94	0.872747	0.866854	1.03	0.77
MIR7-1	UP OR DOWN	6.21	11.55	2.54	1.51	3.32	2.23	0.9	0.59	4.6	0.74	1.02	0.75	0.85	0.898591	0.851771	0.74	0.69
MIR7-2	UP OR DOWN	ND	ND	>399	ND	ND	ND	ND	ND	ND	0.85	0.94	0.93	0.91	0.9	0.9	0.8	0.72
MIR93	UP OR DOWN	3.25	1.06	2.43	1.42	1.82	0.84	0.43	1.03	1.87	0.83	1.08	0.91	0.95	0.949489	0.967817	0.9	0.9
MIRLET7C	DOWN	0.08	0.15	0.13	0.05	0.2	0.32	0.1	0.1	0.08	0.84	1.17	1	0.92	1.09423	1.0522	0.84	0.83
