# Supplementary material for: A systematic experimental evaluation of microRNA markers of human bladder cancer
Source: Front Genet. 2013 Nov 15;4:247. doi: 10.3389/fgene.2013.00247 (PMC3828615; doi:10.3389/fgene.2013.00247)
Supplement: Supplementary file 1 [file DataSheet1.ZIP › 61677_Buzdin_Data_Sheet_8.XLS]

## Sheet: Лист1
MIR marker name	MIRbase name	Role in cancer (Published data)	PMID	Sequence	Length	Total number of reads in DS	Reads number/ P55	Reads number/ P56	Reads number/ P58	Reads number/ P60	Reads number/ P64	Reads number/ P66	Reads number/ P68	Reads number/ P69	Reads number/ P72	Reads number/ Pooled normal tissues	DS/P55	DS/P56	DS/P58	DS/P60	DS/P64	DS/P66	DS/P68	DS/P69	DS/P72	MH/P55	MH/P56	MH/P60	MH/P64	MH/P72	MH/P66	MH/P68	MH/P69	SSH
MIR1		DOWN	21304530
MIR100	miR-100-5p	UP IN T2/T3 TUMORS OR DOWN	19127597/ 21464941	AACCCGTAGATCCGAACTTGTGA	23	72472	3265	7738	2025	543	4756	13503	883	379	1514	37866	0.09	0.2	0.05	0.01	0.13	0.36	0.02	0.01	0.04	0.91	0.99	0.89	0.91	0.97	0.81	0.97	0.76	I
MIR101		DOWN	19258506	TACAGTACTGTGATAAC	17	32594	1286	1958	3489	5226	3142	3332	2212	5380	2114	4455	0.29	0.44	0.78	1.17	0.71	0.75	0.5	1.21	0.47									I
MIR103-1		UP	17826655
MIR106B	miR-106b-5p	UP	21799901	TAAAGTGCTGACAGTGCAGATAGT	24	151714	19608	13373	38138	15494	13620	9414	3951	9143	15638	13335	1.47	1	2.86	1.16	1.02	0.71	0.3	0.69	1.17	0.85	1.1	0.92	1.01	0.99	1.09	0.9	0.78	I
MIR10A	miR-10a-5p	UP IN T2/T3 TUMORS	19127597	TACCCTGTAGATCCGAATTTGTGT	24	983930	18036	59372	81151	64543	124302	41072	15324	358048	178780	43302	0.42	1.37	1.87	1.49	2.87	0.95	0.35	8.27	4.13	0.83	0.97	0.85	0.95	0.94	0.8	0.87	0.77	I
MIR125B	miR-125b-5p	UP IN T2/T3 TUMORS OR DOWN	19127597/ 19378336	TCCCTGAGACCCTAACTTGTGAAA	24	59989	1174	8565	1533	477	4129	8031	818	0	1014	34248	0.03	0.25	0.04	0.01	0.12	0.23	0.02	DW	0.03									I
MIR125B-2		DOWN	21464941
MIR126	miR-126-5p	DOWN	19116145	CATTATTACTTTTGGTACGCGT	22	1051373	35718	424754	37714	68879	97105	179275	51473	58939	67264	30252	1.18	14.04	1.25	2.28	3.21	5.93	1.7	1.95	2.22	0.82	1.1	1	0.98	0.92	0.91	0.89	0.91	I
MIR129		UP	21296484
MIR133A		DOWN	19378336
MIR133B		UP OR DOWN	19843843/ 19378336	TTTTGTCCCCTTCAACCAGCTGC	23	2513	0	0	0	0	0	0	0	0	0	2513										0.85	0.98	0.88	1.06	0.95	1	0.87	0.78	I
MIR135B		UP	19843843
MIR141		UP OR DOWN	21464941/ 20473948	TGGTCTAATTGTGAAGCTCC	20	591	0	0	106	234	251	0	0	0	0	0			UP	UP	UP					0.88	0.96	1.03	1	0.93	0.91	0.76	0.85	D
MIR143	miR-143-3p	LOWER EXPR	19157460	TGAGATGAAGCACTGTAGCTCTTC	24	3897772	87688	768978	200659	50620	249385	395190	101794	82027	116428	1845003	0.05	0.42	0.11	0.03	0.14	0.21	0.06	0.04	0.06									I
MIR145		DOWN	19378336
MIR146A	miR-146a-5p	LOWER EXPR TA TUMORS	19127597	TGAGAACTGAATTCCATGGGTTGT	24	159937	7271	11054	6971	8176	38980	54365	9523	12851	6512	4234	1.72	2.61	1.65	1.93	9.21	12.84	2.25	3.04	1.54	0.8	1.03	0.84	0.89	0.92	0.89	0.79	0.83	I
MIR147		UP	19843843
MIR15A	miR-15a-5p	UP	19843843	TAGCAGCACATAATGGTTTGTGGA	24	267665	18068	25669	42490	15864	15865	24602	18090	63955	22172	20890	0.86	1.23	2.03	0.76	0.76	1.18	0.87	3.06	1.06	0.95	1.03	0.95	1.01	1.09	0.87	0.89	0.91	I
MIR17	miR-17-5p	UP	21464941	CAAAGTGCTTACAGTGCAGGTAGT	24	63305	3350	7849	14830	5324	6731	6128	4950	2910	4711	6522	0.51	1.2	2.27	0.82	1.03	0.94	0.76	0.45	0.72									I
MIR17-5P		UP	17826655
MIR182		UP	21464941
MIR1826		DOWN	22049531
MIR183	miR-183-5p	UP IN URINE	21166959	TATGGCACTGGTAGAATTCACTGT	24	682485	120989	70788	66098	71580	93064	22635	36570	58589	119684	22488	5.38	3.15	2.94	3.18	4.14	1.01	1.63	2.61	5.32	0.89	0.99	0.89	0.96	0.9	1.12	0.88	0.75	I
MIR184	miR-184	UP	19487295	TGGACGGAGAACTGATAAGGGT	22	122	0	0	122	0	0	0	0	0	0	0			UP							0.93	1.02	0.89	0.94	0.98	0.93	1	0.73	I
MIR185		UP	17826655	CAGGGGCTGGCTTTCCTCTGGT	22	511	459	0	0	0	52	0	0	0	0	0	UP				UP					0.6	0.63	0.58	0.67	0.62	0.61	0.63	0.6	I
MIR188		LOWER EXPR TA TUMORS	19127597
MIR18A		UP	21464941
MIR193A-3P		UP	19487295
MIR195	miR-195-3p	DOWN	19378336	CCAATATTGGCTGTGCTGCTCC	22	120	0	0	0	0	0	0	0	0	0	120										0.82	1.03	0.87	0.85	0.99	0.87	0.83	0.8	I
MIR198		UP	19487295
MIR199		UP IN T2/T3 TUMORS	19127597
MIR199A		DOWN	19378336														0.27	1.07	0.5	0.09	0.32	0.55	0.67	0.1	0.19
MIR199A-3P		DOWN	21799901
MIR199A-5P		DOWN	21799901
MIR199B-3P		UP	21799901
MIR19A		UP OR DOWN	21464941/ 21296484
MIR19B		UP	21464941
MIR200/205		DOWN	21296484
MIR200A		UP OR DOWN	21464941/ 20473948	TAACACTGTCTGGAAACGATGTT	23	15179	3590	1873	3073	1583	637	0	274	1622	1651	876	4.1	2.14	3.51	1.81	0.73	DW	0.31	1.85	1.88	0.9	1.01	0.88	0.97	0.86	0.94	0.89	0.85	I
MIR200B	miR-200b-3p	UP OR DOWN	21464941/ 20473949	TAATACTGCCTGGTAATGATGAAA	24	422	202	0	220	0	0	0	0	0	0	0	UP		UP							0.81	1.04	0.87	0.87	0.92	0.91	0.94	0.77	I
MIR200C		UP OR DOWN	21464941/ 20473950
MIR203		UP OR DOWN	17826655/ 21205209	TGAAATGTTTAGGACCACTAGTAA	24	15171	963	2052	379	0	171	0	9960	1096	418	132	7.3	15.55	2.87	DW	1.3	DW	75.45	8.3	3.17	0.99	1.04	0.99	1.11	1.01	0.88	0.91	0.84	I
MIR204		UP	19843843
MIR205		UP OR DOWN	17826655/ 20473948	GCGGTCCTTCATTCCACCGGAGTCTG	26	13962049	1169111	722949	953920	2349087	1024531	512380	3224574	1931106	1644951	429440	2.72	1.68	2.22	5.47	2.39	1.19	7.51	4.5	3.83	1.11	1.26	4.07	1.62	1.66	1.44	2.54	7.68	U
MIR20A		UP	19487295
MIR21		UP	19487295/ 19843843	TTGCTTATCAGACTGATGTTGAC	23	37445	1678	895	8550	4235	1528	7093	3445	3735	2137	4149	0.4	0.22	2.06	1.02	0.37	1.71	0.83	0.9	0.52	0.96	1.73	1.16	1.36	1.58	1.22	1.51	3.24	D
MIR211		UP	19843843
MIR221	miR-221-5p	UP	17826655	ACCTGGCATACAATGTAGATTTC	23	188	0	0	0	0	0	0	0	0	0	188										0.85	1.12	0.95	0.94	1	0.99	0.95	0.97	I
MIR222		UP IN T2/T3 TUMORS	19127597
MIR223		UP	17826655
MIR236		UP	17826655
MIR23A		UP	17826655
MIR25	miR-25-3p	UP	21464941	CATTGCACTTGTCTCGGTCTGAAA	24	237297	49351	18583	47947	16368	23329	24947	6390	7513	22850	20019	2.47	0.93	2.4	0.82	1.17	1.25	0.32	0.38	1.14	0.97	1.16	1.05	1.08	1.35	1.18	0.99	0.98	I
MIR26A		DOWN	19475496
MIR26B	miR-26b-5p	UP	17826655	TTCAAGTAATTCAGGATAGGTTAT	24	942928	49853	65014	162333	181044	35333	65301	39339	141124	87635	115952	0.43	0.56	1.4	1.56	0.3	0.56	0.34	1.22	0.76	1.03	1.22	0.99	1.12	1.28	0.94	0.85	0.94	I
MIR29A		DOWN	19487295
MIR29C	miR-29c-3p	DOWN	19475496	TAGCACCATTTGAAATCGGTTAAA	24	120501	9596	8971	13745	33809	4580	7384	1060	16973	14583	9800	0.98	0.92	1.4	3.45	0.47	0.75	0.11	1.73	1.49									D
MIR302B		DOWN	19487295
MIR30A-3P		DOWN	19378336
MIR30C		DOWN	19475496
MIR30E-5P		DOWN	19475496
MIR34A		DOWN. PROMOTER HYPERMETHYLATION	18719384	TGGCAGTGTCTTAGCT	16	279	0	0	116	163	0	0	0	0	0	0			UP	UP						0.91	0.91	0.92	0.85	1	0.84	0.88	0.76	I
MIR380-5P		UP	19843843
MIR429		UP OR DOWN	21464941/ 20473948
MIR449A		DOWN	22266187
MIR455-5P		DOWN	19487295
MIR489		DOWN	19487295
MIR490-3P		DOWN	21464941
MIR490-5P		DOWN	21464941
MIR492		UP	19487295
MIR493	miR-493-3p	DOWN	22057916	TGAAGGTCTACTGTGTGCCAGG	22	109	0	109	0	0	0	0	0	0	0	0		UP								0.89	1	1.1	0.94	0.87	0.87	1.03	0.77	I
MIR498		DOWN	19487295
MIR503	miR-503-5p	DOWN	19487295	TAGCAGCGGGAACAGTTCTGCAGT	24	1654	1183	207	0	0	124	0	0	0	0	140										0.89	1.04	0.84	1	0.98	0.93	0.83	0.78	I
MIR507		UP	19843843
MIR510		UP	19487295
MIR517A		UP	19843843	TTTAAACATCCCCGAC	16	1033	0	0	0	237	107	546	0	143	0	0				UP	UP	UP		UP										I
MIR519E		UP	19487295
MIR520B		UP	19843843
MIR520D		UP	19843843
MIR526B	miR-526b-5p	UP	19843843	CTCTTGAGGGAAGCACTTTCTGT	23	255	255	0	0	0	0	0	0	0	0	0	UP																	I
MIR542-5P		UP IN T2/T3 TUMORS	19127597
MIR549		UP	19843843
MIR556		UP	19843843
MIR601		UP	19843843
MIR639		UP	19843843
MIR644		UP	19843843
MIR646		UP	19843843
MIR649		UP	19843843
MIR7		UP OR DOWN	21464941/ 19127597	TGGAAGACTAGAGATTTTGTTGTT	24	375	0	375	0	0	0	0	0	0	0	0		UP																I
MIR93	miR-93-5p	UP OR DOWN	21799901/ 19843843	CAAAGTGCTGTTCGTGCAGGTAGT	24	406904	87383	28429	65217	38138	48924	22444	11544	27630	50338	26857	3.25	1.06	2.43	1.42	1.82	0.84	0.43	1.03	1.87	0.83	1.08	0.91	0.95	0.97	0.95	0.9	0.9	I
MIR96		UP IN URINE	21166959
MIR99A		DOWN	21464941
MIRLET7C	let-7c	DOWN	21464941	TGAGGTAGTAGGTTGTATGGTTT	23	122439	4194	8212	7272	2911	10897	17928	5510	5319	4684	55512	0.08	0.15	0.13	0.05	0.2	0.32	0.1	0.1	0.08	0.84	1.17	1	0.92	1.05	1.09	0.84	0.83	I
MIR31	miR-31-5p	LOSS	19127597	AGGCAAGATGCTGGCATAGCTGTA	24	235143	7942	3893	57140	1575	9958	3515	40752	79192	10554	20622	0.39	0.19	2.77	0.08	0.48	0.17	1.98	3.84	0.51	0.93	1.12	1.07	1.08	1.02	1.1	0.86	0.7	I
MIR9-3	miR-9-3p	HYPERMETHYLATION	21138856	ATAAAGCTAGATAACCGAAAGT	22	118	0	0	118	0	0	0	0	0	0	0			UP							0.83	1.17	0.87	0.96	0.97	0.97	0.9	0.66
MIR126	miR-126-5p	HYPERMETHYLATION	21138856	CATTATTACTTTTGGTACGCGT	22	1051373	35718	424754	37714	68879	97105	179275	51473	58939	67264	30252	1.18	14.04	1.25	2.28	3.21	5.93	1.7	1.95	2.22	0.82	1.1	1	0.98	0.92	0.91	0.89	0.91	I
MIR152		HYPERMETHYLATION	21138856
MIR200B	miR-200b-3p	HYPERMETHYLATION	21138856	TAATACTGCCTGGTAATGATGAAA	24	422	202	0	220	0	0	0	0	0	0	0	UP		UP							0.81	1.04	0.87	0.87	0.92	0.91	0.94	0.77	I
MIR1226		HYPERMETHYLATION	21138856
MIR744	miR-744-5p	HYPOMETHYLATION	21138856	TGCGGGGCTAGGGCTAACAGCA	22	51304	7718	6377	552	2032	16631	6656	2108	2167	4793	2270	3.4	2.81	0.24	0.9	7.33	2.93	0.93	0.95	2.11	0.92	1.14	0.94	0.91	0.9	0.9	0.88	0.87	I
	let-7a-5p			TGAGGTAGTAGGTTGTATAGTTTA	24	4259470	584650	783137	696518	145364	198384	239077	383815	394077	409880	424568	1.38	1.84	1.64	0.34	0.47	0.56	0.9	0.93	0.97
				GTACAGTACTGTGATAACTGAAA	23	363549	29571	35045	30498	59317	27653	27133	17897	68380	28743	39312	0.75	0.89	0.78	1.51	0.7	0.69	0.46	1.74	0.73	0.87	1.14	0.91	0.96	0.96	0.97	0.86	0.91	I
	miR-103a-3p			AGCAGCATTGTACAGGGCTATGAT	24	1177047	167981	121176	100782	176489	145077	110470	66253	100999	111653	76167	2.21	1.59	1.32	2.32	1.9	1.45	0.87	1.33	1.47
	miR-103a-3p			AGCAGCATTGTACAGGGCTATGATT	25	37300	5413	3399	1333	7329	5805	2941	1948	5084	2160	1888	2.87	1.8	0.71	3.88	3.07	1.56	1.03	2.69	1.14
	miR-105-5p			TCAAATGCTCAGACTCCTGTGGT	23	6981	4556	494	466	0	0	0	0	0	1360	105	43.39	4.7	4.44	DW	DW	DW	DW	DW	12.95
	miR-103a-3p			AGCAGCATTGTACAGGGCTATCA	23	47282	8750	2004	4111	4928	8967	5563	1424	2924	5557	3054	2.87	0.66	1.35	1.61	2.94	1.82	0.47	0.96	1.82	0.86	1.09	0.86	0.95	1.01	1.01	0.99	0.78
	miR-10b-5p			TACCCTGTAGAACCGAATTTGTGA	24	899543	64656	265776	68459	68300	125477	78630	37654	89215	40348	61028	1.06	4.35	1.12	1.12	2.06	1.29	0.62	1.46	0.66	0.86	1.03	0.87	1.06	1.01	0.84	0.86	0.92
	miR-1180			TTTCCGGCTCGCGTGGGTGTGT	22	10437	2788	1341	497	432	1492	838	571	204	1469	805	3.46	1.67	0.62	0.54	1.85	1.04	0.71	0.25	1.82	0.89	1.09	0.97	0.99	0.99	1.03	0.86	0.87
	miR-1247-5p			ACCCGTCCCGTTCGTCCCCGGAC	23	312	0	0	0	0	0	0	0	0	0	312										0.71	0.85	0.67	0.76	1.02	0.76	0.8	0.7
	miR-125a-3p			ACAGGTGAGGTTCTTGGGAGC	21	114	0	0	0	0	0	0	0	0	0	114										0.85	1	0.96	1.03	1.19	0.85	0.92	0.8
	miR-1270			CTGGAGATATGGAAGAGCTGTGT	23	174	174	0	0	0	0	0	0	0	0	0	UP
	miR-1275			GTGGGGGAGAGGCTGTC	17	14768	3226	1044	0	1677	1947	2167	1576	758	2373	0	DW	DW	DW	DW	DW	DW	DW	DW	DW	0.86	0.93	0.92	0.87	0.73	0.84	0.96	0.83
	miR-128			TCACAGTGAACCGGTCTCTTTT	22	3101	887	358	604	214	137	0	0	251	450	200	4.44	1.79	3.02	1.07	0.69	DW	DW	1.26	2.25
	miR-128			TCACAGTGAACCGGTCTCTTTA	22	26855	4047	4653	4036	2923	2868	2258	791	1700	2237	1342	3.02	3.47	3.01	2.18	2.14	1.68	0.59	1.27	1.67	1.01	1.05	0.96	1.02	1.03	1.06	0.95	0.82
				CTACAAAGGAAAGCGCTTTCTGT	23	601	601	0	0	0	0	0	0	0	0	0	UP
	miR-1287			TGCTGGATCAGTGGTTCGAGTCT	23	589	589	0	0	0	0	0	0	0	0	0	UP
	miR-1296			TTAGGGCCCTGGCTCCATCTCCT	23	12704	1089	445	2041	1143	3593	1266	223	376	1314	1214	0.9	0.37	1.68	0.94	2.96	1.04	0.18	0.31	1.08	0.99	1.16	1.06	0.96	1.03	1.06	0.9	0.72
	miR-1301			TTGCAGCTGCCTGGGAGTGACTTCT	25	6151	1974	500	0	321	2015	0	0	0	1341	0	DW	DW	DW	DW	DW	DW	DW	DW	DW	0.88	1.09	0.95	0.95	1.04	1.04	0.9	0.88
	miR-1307-5p			TCGACCGGACCTCGACCGGCTCG	23	77089	9428	5725	3301	19649	7777	4425	1671	11210	12150	1753	5.38	3.27	1.88	11.21	4.44	2.52	0.95	6.39	6.93
	miR-130a-3p			CAGTGCAATGTTAAAAGGGCATT	23	322070	43044	31082	34725	29220	17006	39907	43868	2827	42535	37856	1.14	0.82	0.92	0.77	0.45	1.05	1.16	0.07	1.12	1.05	0.95	0.86	1.05	0.73	0.92	0.81	1.93
	miR-130b-5p			ACTCTTTCCCTGTTGCACTACT	22	13724	3004	1657	688	1241	2866	601	277	262	2938	190	15.81	8.72	3.62	6.53	15.08	3.16	1.46	1.38	15.46	0.87	1.06	0.96	1	0.85	1.06	0.96	0.84
	miR-1323			TCAAAACTGAGGGGCATTTTCT	22	2577	1066	0	0	455	0	683	0	0	373	0	DW	DW	DW	DW	DW	DW	DW	DW	DW	0.89	1.12	0.84	0.9	0.87	1	0.91	0.83
	miR-138-5p			AGCTGGTGTTGTGAATCAGGCCGT	24	16913	3102	716	226	2347	661	0	0	7751	2110	0	DW	DW	DW	DW	DW	DW	DW	DW	DW
	miR-138-1-3p			GCTACTTCACAACACCAGGGC	21	608	0	0	0	0	0	0	0	608	0	0								UP		1.06	1.04	0.84	0.92	1.01	0.94	0.8	0.67
	miR-140-3p			TACCACAGGGTAGAACCACGGACT	24	66826	5514	9528	3894	2445	9805	19876	2097	3341	3474	6852	0.8	1.39	0.57	0.36	1.43	2.9	0.31	0.49	0.51	0.88	1.09	0.87	0.93	1	0.77	0.81	0.71
	miR-142-3p			TGTAGTGTTTCCTACTTTA	19	949	0	0	0	175	0	592	0	182	0	0				UP		UP		UP		0.98	1.05	0.91	0.95	1.09	1	0.92	0.89
				TGAGAACTGAATTCCAT	17	356	0	240	0	0	116	0	0	0	0	0		UP			UP
	miR-1468			CTCCGTTTGCCTGTTTCGCTGA	22	248	248	0	0	0	0	0	0	0	0	0	UP									0.82	1.07	0.86	0.96	1	0.9	0.82	0.75
	miR-146b-5p			TGAGAACTGAATTCCATAGGCTGT	24	102371	7798	8378	6360	6176	19557	30383	8977	5264	6630	2848	2.74	2.94	2.23	2.17	6.87	10.67	3.15	1.85	2.33	0.86	0.97	0.97	0.89	1.03	0.89	0.84	0.78
				CAAAGTTCTGAGACACTCCGACT	23	14877	5432	720	1099	580	493	1830	576	1802	1851	494	11	1.46	2.22	1.17	1	3.7	1.17	3.65	3.75	0.97	0.94	0.94	0.87	0.98	0.82	0.88	0.76
	miR-148b-3p			TCAGTGCATCACAGAACTTTGTTT	24	46643	13677	2574	4362	8073	1523	1548	622	5653	6321	2290	5.97	1.12	1.9	3.53	0.67	0.68	0.27	2.47	2.76	0.87	1.21	0.89	1.01	0.91	1.08	0.78	0.7
	miR-149-5p			TCTGGCTCCGTGTCTTCACTCCCT	24	31562	4421	1779	543	4482	1803	5809	584	2125	9886	130	34.01	13.68	4.18	34.48	13.87	44.68	4.49	16.35	76.05	0.94	1.05	0.8	1.16	0.92	1.03	0.8	0.79
	miR-155-5p			TTAATGCTAATCGTGATAGGGAC	23	68	0	0	0	0	68	0	0	0	0	0					UP					0.83	1.11	0.84	0.93	0.93	1.17	0.86	1.03
	miR-15b-3p			CGAATCATTATTTGCTGCTCT	21	136	0	0	136	0	0	0	0	0	0	0			UP							0.85	1.05	0.92	0.91	1.01	0.99	0.89	0.71
	miR-16-5p			TAGCAGCACGTAAATATTGGCGTT	24	1147611	87619	99975	213302	60442	94073	154565	90181	160563	83874	103017	0.85	0.97	2.07	0.59	0.91	1.5	0.88	1.56	0.81	0.83	1.11	0.86	0.86	0.91	0.89	0.85	0.81
	miR-16-5p			TAGCAGCACGTAAATATTGGCGTA	24	47942	3107	3376	9645	1712	3926	7357	3540	7870	2510	4899	0.63	0.69	1.97	0.35	0.8	1.5	0.72	1.61	0.51	0.88	0.99	0.84	0.96	0.84	0.95	0.87	0.68
	miR-92a-3p			TATTGCACTTGTCCCGGCCTGTTAT	25	120281	24880	7034	5927	9125	15396	19084	8999	14668	11281	3887	6.4	1.81	1.52	2.35	3.96	4.91	2.32	3.77	2.9
	miR-181a-3p			ACCATCGACCGTTGATTGTACC	22	1985	117	131	173	0	286	710	568	0	0	0	UP	UP	UP		UP	UP	UP			0.82	1.05	0.83	0.95	0.9	0.99	0.82	0.69
	miR-181a-5p			AACATTCAACGCTGTCGGTGCGT	23	102453	9780	17706	2391	2086	24080	9350	13175	16364	6315	1206	8.11	14.68	1.98	1.73	19.97	7.75	10.92	13.57	5.24	0.96	1.09	0.89	1.01	0.99	0.96	0.74	0.7
	miR-181b-5p			AACATTCATTGCTGTCGGTGGGTTC	25	303562	27308	31846	28668	11803	55544	46062	36299	31986	21481	12565	2.17	2.53	2.28	0.94	4.42	3.67	2.89	2.55	1.71	0.98	1.08	0.99	0.99	0.92	0.97	0.85	0.82
	miR-181b-5p			AACATTCATTGCTGTCGGTGGGTTT	25	12467	2463	2557	2296	617	834	0	625	1334	1123	618	3.99	4.14	3.72	1	1.35	DW	1.01	2.16	1.82	0.81	0.96	0.95	0.98	1.1	0.85	1.04	0.88
	miR-186-5p			CAAAGAATTCTCCTTTTGGGCTTTT	25	205035	39380	31246	6287	25288	15960	26277	7271	13102	25269	14955	2.63	2.09	0.42	1.69	1.07	1.76	0.49	0.88	1.69	0.77	0.91	0.83	1.05	0.93	0.91	0.84	0.63
	miR-187-3p			TCGTGTCTTGTGTTGCAGCCGGAA	24	82142	17359	11884	3513	14943	10130	3369	1546	4543	9663	5192	3.34	2.29	0.68	2.88	1.95	0.65	0.3	0.88	1.86	0.87	0.9	0.81	0.9	0.9	1.03	0.96	0.79
	miR-19b-3p			TGTGCAAATCCATGCAAAACTGA	23	290276	73346	8229	14850	46814	10546	19576	9985	60849	37965	8116	9.04	1.01	1.83	5.77	1.3	2.41	1.23	7.5	4.68
	miR-191-5p			CAACGGAATCCCAAAAGCAGCTGTA	25	4257619	1293576	337342	184118	495208	419971	339677	98919	248801	723659	116348	11.12	2.9	1.58	4.26	3.61	2.92	0.85	2.14	6.22	0.9	0.96	0.88	0.93	0.96	0.95	0.95	0.78
	miR-1910			CCAGTCCTGTGCCTGCCGCCT	21	119	119	0	0	0	0	0	0	0	0	0	UP									0.9	1.08	0.92	0.93	1.02	0.89	0.9	0.8
	miR-193a-3p			AACTGGCCTACAAAGTCCCAGT	22	1242	851	391	0	0	0	0	0	0	0	0	UP	UP								0.9	1.07	0.94	0.89	0.91	0.92	0.89	0.72
	miR-193b-5p			CGGGGTTTTGAGGGCGAGATGA	22	163	0	0	0	0	0	0	163	0	0	0							UP			0.97	1.07	0.8	0.94	0.88	0.93	0.89	0.83
	miR-196a-5p			TAGGTAGTTTCATGTTGTTGGGT	23	15415	901	3092	6019	1845	0	0	353	0	1055	2150	0.42	1.44	2.8	0.86	DW	DW	0.16	DW	0.49
	miR-197-3p			TTCACCACCTTCTCCACCCAGC	22	4824	550	515	163	378	1351	792	416	177	482	0	DW	DW	DW	DW	DW	DW	DW	DW	DW	0.85	0.99	0.95	0.98	1	1.03	1	0.83
	miR-199a-5p			CCCAGTGTTCAGACTACCTGTTCT	24	38796	2206	8679	4063	744	2633	4507	5418	838	1573	8135	0.27	1.07	0.5	0.09	0.32	0.55	0.67	0.1	0.19	0.85	0.99	1.05	0.97	1.02	0.85	0.97	0.84	I
	miR-199a-3p			ACAGTAGTCTGCACATTGGTTAA	23	155389	4386	27274	28759	5162	9281	22143	16976	2446	4179	34783	0.13	0.78	0.83	0.15	0.27	0.64	0.49	0.07	0.12	0.9	1.09	0.93	0.91	0.9	0.93	0.97	0.82	I
				AGCCCCTGCCCACCGCACACTG	22	446	172	0	100	0	0	0	174	0	0	0	UP		UP				UP			0.91	1.05	1.01	1	1.12	1.1	0.98	0.86
	miR-212-3p			TAACAGTCTCCAGTCACGGCC	21	218	0	0	0	0	218	0	0	0	0	0					UP					0.83	1.08	0.79	1.04	0.96	0.97	0.98	0.88
	miR-216b			AAATCTCTGCAGGCAAATGTGA	22	268	0	0	0	0	0	0	0	0	268	0	DW	DW	DW	DW	DW	DW	DW	DW	DW	0.98	1.03	1.01	1.15	1	1	0.89	0.76
	miR-217			TACTGCATCAGGAACTGATTGGA	23	277	0	0	0	0	0	0	0	0	277	0	DW	DW	DW	DW	DW	DW	DW	DW	DW	0.89	1.15	0.93	0.93	0.93	0.91	0.87	0.78
	miR-22-3p			AAGCTGCCAGTTGAAGAACTGTA	23	3140542	165289	213953	164098	270729	363047	393679	414902	315165	332677	507003	0.33	0.42	0.32	0.53	0.72	0.78	0.82	0.62	0.66
	miR-23b-3p			ATCACATTGCCAGGGATTACCACT	24	216163	22037	22128	22981	3640	18372	39324	22953	16366	15483	32879	0.67	0.67	0.7	0.11	0.56	1.2	0.7	0.5	0.47	0.91	0.99	1.1	0.91	1.06	0.88	1.01	0.78
				ACATTGCCAGGGATTACC	18	216163	22037	22128	22981	3640	18372	39324	22953	16366	15483	32879	0.67	0.67	0.7	0.11	0.56	1.2	0.7	0.5	0.47
	miR-24-3p			TGGCTCAGTTCAGCAGGAACAGTT	24	42409	2540	6029	5628	1373	3114	2768	6252	3476	2191	9038	0.28	0.67	0.62	0.15	0.34	0.31	0.69	0.38	0.24
				CTGGCTCAGTTCAGCAGGAACAGT	24	1245859	79133	119283	114844	69566	86353	186533	204669	107928	103086	174464	0.45	0.68	0.66	0.4	0.49	1.07	1.17	0.62	0.59	0.89	1	0.93	0.86	0.99	0.9	0.92	0.76
	miR-26a-5p			TTCAAGTAATCCAGGATAGGCTAC	24	66340	2625	7081	4315	8227	8480	6055	1562	7499	5639	14857	0.18	0.48	0.29	0.55	0.57	0.41	0.11	0.5	0.38	0.98	1.06	0.93	1.07	0.87	0.88	1.03	0.74	I
	miR-26a-5p			TTCAAGTAATCCAGGATAGGCTTTT	25	4822924	258532	471229	375289	527071	596908	506033	230744	481263	438987	936868	0.28	0.5	0.4	0.56	0.64	0.54	0.25	0.51	0.47	0.92	0.99	1.12	0.98	1.02	0.96	0.94	0.9	I
	miR-27a-5p			AGGGCTTAGCTGCTTGTGAGCA	22	772	0	0	305	144	0	0	323	0	0	0			UP	UP			UP			0.9	1.02	0.95	0.89	0.94	0.93	0.97	0.76
	miR-27b-3p			TTCACAGTGGCTAAGTTCTGCAAT	24	1598574	159463	267881	143732	34794	101192	202211	203060	153950	151519	180772	0.88	1.48	0.8	0.19	0.56	1.12	1.12	0.85	0.84	0.95	1.1	1	0.93	1.04	0.9	0.87	0.67
	miR-296-3p			GAGGGTTGGGTGGAGGCTCTCC	22	2304	0	1216	0	0	1088	0	0	0	0	0		UP			UP					0.91	1.15	0.86	0.84	1.04	0.91	1.01	0.83
				CTAGCACCATTTGAAATCAGTGTT	24	225026	11859	6878	12350	69021	8577	12802	1780	43209	38383	20167	0.59	0.34	0.61	3.42	0.43	0.63	0.09	2.14	1.9	0.9	1.08	0.97	1	0.94	0.94	0.84	1.01
				TAGCACCATTTGACATCAGTGC	22	730	0	0	0	179	0	0	0	196	355	0	DW	DW	DW	DW	DW	DW	DW	DW	DW
	miR-30a-5p			TGTAAACATCCTCGACTGGAAGCTT	25	203773	6695	51857	14907	9490	21885	29882	4893	7733	9513	46918	0.14	1.11	0.32	0.2	0.47	0.64	0.1	0.16	0.2	0.91	0.92	0.86	0.93	0.77	0.91	1.02	0.73
	miR-30b-3p			CTGGGAGGTGGATGTTTACTTC	22	1471	151	0	0	197	412	492	0	219	0	0	UP			UP	UP	UP		UP		0.95	1.08	0.85	0.96	0.89	0.95	0.88	0.69
	miR-30c-5p			TGTAAACATCCTACACTCTCAGCTT	25	208204	17272	15224	22747	34087	25248	21378	4945	22784	18144	26375	0.65	0.58	0.86	1.29	0.96	0.81	0.19	0.86	0.69	0.83	1.02	0.91	0.92	0.9	0.84	0.88	0.75	I
	miR-30e-5p			TGTAAACATCCTTGACTGGAAGCTT	25	1407328	73146	120437	211827	214468	185377	128335	46213	129755	186211	111559	0.66	1.08	1.9	1.92	1.66	1.15	0.41	1.16	1.67	0.83	1.03	0.92	1.01	0.92	1.11	0.87	0.81
				TCGTATCCGAGTCACGGCACCA	22	11547	2131	1804	330	70	1387	0	2785	129	0	2911										0.93	1.12	1.07	1.08	1.02	1.1	0.86	0.7
				TATGGAGGTCTCTGTCTGGCTTTT	24	1127	426	0	0	0	701	0	0	0	0	0	UP				UP					0.93	1.12	1.07	1.08	1.02	1.1	0.86	0.7
	miR-3180-3p			TGGGGCGGAGCTTCCGGAGGCCT	23	787	422	0	124	0	0	0	0	0	241	0	DW	DW	DW	DW	DW	DW	DW	DW	DW
				TGAGGGGCAGAGAGCGAG	18	605	605	0	0	0	0	0	0	0	0	0	UP									0.93	1.12	1.07	1.08	1.02	1.1	0.86	0.7
	miR-32-5p			TATTGCACATTACTAAGTTGCAT	23	4987	1506	92	0	1111	0	0	0	1700	578	0	DW	DW	DW	DW	DW	DW	DW	DW	DW	0.83	1.02	0.92	1.05	1.04	0.92	0.94	0.82
				AGAGGCTGGGTTGAGAGGGCGA	22	227	0	162	0	0	65	0	0	0	0	0		UP			UP					0.9	0.98	0.87	0.95	0.9	0.84	0.84	0.78
	miR-320a			AAAAGCTGGGTTGAGAGGGA	20	1521	135	554	0	172	660	0	0	0	0	0	UP	UP		UP	UP					0.82	0.97	0.85	1.06	0.95	0.89	0.92	0.7
				ATCCTGCCGACTACGCCATT	20	11633	3338	142	491	621	1513	1703	2081	324	1232	188	17.76	0.76	2.61	3.3	8.05	9.06	11.07	1.72	6.55
				AAAAGCTGGGTTGAGAGG	18	10774	2456	3004	942	236	840	0	1633	80	941	642	3.83	4.68	1.47	0.37	1.31	DW	2.54	0.12	1.47
	miR-324-5p			CGCATCCCCTAGGGCATTGGTGT	23	38116	3442	4120	2772	2980	6550	5281	2625	3054	3692	3600	0.96	1.14	0.77	0.83	1.82	1.47	0.73	0.85	1.03	0.98	1.07	0.93	0.97	0.94	1.01	0.85	0.85
	miR-328			CTGGCCCTCTCTGCCCTTCCGTTT	24	21307	4677	1186	317	1823	3340	3050	206	666	1878	4164	1.12	0.28	0.08	0.44	0.8	0.73	0.05	0.16	0.45	0.94	0.92	0.9	0.9	0.92	0.98	0.86	0.78
	miR-330-3p			GCAAAGCACACGGCCTGCAGAGA	23	2727	954	94	120	157	648	0	0	78	296	380	2.51	0.25	0.32	0.41	1.71	DW	DW	0.21	0.78	1.01	0.99	1.13	1.08	1.04	0.97	0.92	0.94
				GTTTTTCATTATTGCTCCTGACC	23	25220	2125	1386	4148	1533	7690	610	0	508	5811	1409	1.51	0.98	2.94	1.09	5.46	0.43	DW	0.36	4.12	0.8	1.08	0.84	0.98	0.95	0.86	0.9	0.86
	miR-340-5p			TTATAAAGCAATGAGACTGATT	22	21623	768	2666	2738	4525	1747	774	1157	2413	1578	3257	0.24	0.82	0.84	1.39	0.54	0.24	0.36	0.74	0.48	1.02	1.08	0.9	1.04	1.06	0.93	0.88	0.84
				GCTAACTCCTAGTCCAGGGCTC	22	213	147	0	0	0	66	0	0	0	0	0	UP				UP					0.9	0.94	0.96	0.97	0.92	1.02	0.86	0.79
	miR-3615			TCTCTCGGCTCCTCGCGGCTCGCT	24	8389	743	3675	118	362	1645	801	155	326	564	0	DW	DW	DW	DW	DW	DW	DW	DW	DW
	miR-365a-3p			TAATGCCCCTAAAAATCCTTAT	22	4175	1181	478	201	77	350	0	427	110	614	737	1.6	0.65	0.27	0.1	0.47	DW	0.58	0.15	0.83
				TCGAATCCCAGCGGTGCCTCCA	22	523	351	0	0	0	172	0	0	0	0	0	UP				UP
	miR-369-3p			AATAATACATGGTTGATCTTT	21	725	0	548	177	0	0	0	0	0	0	0		UP	UP							0.91	0.96	1.02	0.94	1.03	1.01	0.92	0.86
	miR-374a-5p			TTATAATACAACCTGATAAGTGT	23	15066	1811	3004	2601	1564	330	965	285	1657	1482	1367	1.32	2.2	1.9	1.14	0.24	0.71	0.21	1.21	1.08	0.91	1.21	0.97	1.06	0.94	1.04	0.79	0.82
	miR-374b-5p			ATATAATACAACCTGCTAAGTGT	23	32422	5682	5430	4018	2994	2435	2640	829	1871	3460	3063	1.86	1.77	1.31	0.98	0.79	0.86	0.27	0.61	1.13
	miR-376c-3p			AACATAGAGGAAATTCCACGT	21	766	0	572	0	0	53	0	141	0	0	0		UP			UP		UP			0.89	1.11	0.84	0.98	0.92	0.88	0.94	0.71
	miR-377-5p			AGAGGTTGCCCTTGGTGAATTC	22	52	0	0	0	0	52	0	0	0	0	0					UP					0.93	1.04	0.95	0.93	0.94	0.88	0.87	0.75
	miR-378a-3p			ACTGGACTTGGAGTCAGAA	19	17006	3212	5142	5219	88	211	0	0	190	1187	1757	1.83	2.93	2.97	0.05	0.12	DW	DW	0.11	0.68
	miR-379-5p			TGGTAGACTATGGAACGTAGG	21	600	0	319	126	0	0	0	155	0	0	0		UP	UP				UP			0.97	1	0.93	0.93	0.94	0.81	0.94	0.85
	miR-381-3p			TATACAAGGGCAAGCTCTCTGT	22	12560	761	3113	662	393	1368	2422	875	113	1523	1330	0.57	2.34	0.5	0.3	1.03	1.82	0.66	0.08	1.15	0.89	1.05	0.9	0.86	0.91	0.98	0.87	0.69
	miR-382-5p			GAAGTTGTTCGTGGTGGATTCG	22	1121	0	192	102	0	217	610	0	0	0	0		UP	UP		UP	UP				0.85	0.95	1.02	1	0.97	0.86	0.88	0.57
				CGAATGTTGCTCGGTGAACCCCT	23	4532	140	583	0	0	881	2768	160	0	0	0	UP	UP			UP	UP	UP			0.94	1.14	0.89	0.98	0.99	0.99	0.89	0.75
	miR-411-5p			TAGTAGACCGTATAGCGTACG	21	107	0	107	0	0	0	0	0	0	0	0		UP								0.98	1.08	0.89	0.94	0.87	0.93	1.04	0.83
	miR-421			ATCAACAGACATTAATTGGGCGCT	24	21821	5287	2557	944	1885	2533	1256	166	506	3833	2854	1.85	0.9	0.33	0.66	0.89	0.44	0.06	0.18	1.34	0.92	1.09	0.92	1.05	1	0.93	0.85	0.81
	miR-423-5p			TGAGGGGCAGAGAGCGAGACTTTT	24	241500	45552	11902	7791	21484	56770	39962	11914	11304	26083	8738	5.21	1.36	0.89	2.46	6.5	4.57	1.36	1.29	2.99	0.93	1.01	0.85	0.93	0.92	0.86	0.92	0.73
	miR-424-3p			CAAAACGTGAGGCGCTGCTATA	22	878	383	122	187	0	186	0	0	0	0	0	UP	UP	UP		UP					0.85	0.99	0.92	0.94	0.91	0.95	0.91	0.77
	miR-425-5p			AATGACACGATCACTCCCGTTGAGT	25	946745	326643	63873	54308	143739	74491	40208	16144	43801	160604	22934	14.24	2.79	2.37	6.27	3.25	1.75	0.7	1.91	7	0.92	1.07	0.95	0.92	0.99	0.92	0.84	0.82
				AGTAGGTAGCGCTTCAGTC	19	2763	273	0	0	0	450	1830	0	210	0	0	UP				UP	UP		UP
	miR-450b-5p			TTTTGCAATATGTTCCTGAAT	21	127	0	127	0	0	0	0	0	0	0	0		UP								0.9	1.08	0.93	0.85	1.04	0.87	0.96	0.87
	miR-452-5p			AACTGTTTGCAGAGGAAACTGAGT	24	54057	13044	10170	9470	8053	183	2804	3051	80	4083	3119	4.18	3.26	3.04	2.58	0.06	0.9	0.98	0.03	1.31	0.93	1.01	0.98	1.14	1.16	0.99	1	0.8
	miR-224-5p			CAAGTCACTAGTGGTTCCGTTTAGT	25	57926	12785	9410	7130	13953	0	1666	4689	309	5570	2414	5.3	3.9	2.95	5.78	DW	0.69	1.94	0.13	2.31
	miR-483-5p			AAGACGGGAGGAAAGAAGGGAGA	23	14539	0	500	0	1969	0	0	0	1657	10413	0	DW	DW	DW	DW	DW	DW	DW	DW	DW	0.95	0.99	0.96	1.06	0.94	0.91	1	0.75
	miR-484			TCAGGCTCAGTCCCCTCCCGATT	23	9336	1447	1880	476	969	1215	0	0	878	2060	411	3.52	4.57	1.16	2.36	2.96	DW	DW	2.14	5.01
	miR-486-5p			TCCTGTACTGAGCTGCCCCGAGA	23	90297	2935	8011	5565	3833	9368	36574	15661	1597	2501	4252	0.69	1.88	1.31	0.9	2.2	8.6	3.68	0.38	0.59	0.86	0.96	0.95	1.19	1.03	0.85	0.88	0.72
	miR-497-5p			CAGCAGCACACTGTGGTTTGTA	22	42749	5056	10904	2314	1096	2940	4671	804	1158	2924	10882	0.46	1	0.21	0.1	0.27	0.43	0.07	0.11	0.27	0.93	1.21	1.02	0.95	0.98	1.04	1.05	0.82
	miR-500a-3p			ATGCACCTGGGCAAGGATTCTGA	23	15623	3520	2118	564	520	5354	801	538	0	1578	630	5.59	3.36	0.9	0.83	8.5	1.27	0.85	DW	2.5
	miR-505-3p			CGTCAACACTTGCTGGTTTCCTCT	24	1201	1048	0	0	153	0	0	0	0	0	0	UP			UP						0.92	1.21	0.93	0.96	0.93	1.05	0.85	0.92
	miR-512-3p			AAGTGCTGTCATAGCTGAGGTCA	23	3895	1635	0	0	508	0	1320	0	0	432	0	DW	DW	DW	DW	DW	DW	DW	DW	DW
	miR-517a-3p			ATCGTGCATCCCTTTAGAGTGT	22	390	241	0	0	149	0	0	0	0	0	0	UP			UP
	miR-519b-3p			AAAGTGCATCCTTTTAGAGTGT	22	115	115	0	0	0	0	0	0	0	0	0	UP
				TCGAATCCTGTCGGCTACGCCA	22	115	115	0	0	0	0	0	0	0	0	0	UP
	miR-519d			CAAAGTGCCTCCCTTTAGAGTGT	23	156	156	0	0	0	0	0	0	0	0	0	UP									0.87	1.09	0.76	0.89	0.93	1.11	0.82	0.81
				CAAAGTGCTTCCCTTTAGAGTGT	23	149	149	0	0	0	0	0	0	0	0	0	UP
	miR-521			AACGCACTTCCCTTTAGAGTGT	22	170	170	0	0	0	0	0	0	0	0	0	UP
	miR-525-5p			CTCCAGAGGGATGCACTTTCTC	22	163	163	0	0	0	0	0	0	0	0	0	UP									0.92	0.87	0.82	0.88	0.88	0.93	0.87	0.77
	miR-532-5p			CATGCCTTGAGTGTAGGACCGTT	23	20101	2657	1214	1871	1384	6250	2795	446	716	1314	1454	1.83	0.83	1.29	0.95	4.3	1.92	0.31	0.49	0.9	0.91	1.04	0.96	0.88	0.93	0.97	0.95	0.79
				ACGTTTTAAACTTCGAAATGC	21	3847	140	0	151	84	805	701	1711	0	255	0	DW	DW	DW	DW	DW	DW	DW	DW	DW	0.93	0.97	0.93	0.92	0.86	0.79	0.85	0.74
				TCGTTCCCGGGTTTCGGCACCA	22	16354	3668	1370	128	1388	1355	1357	4880	216	1992	0	DW	DW	DW	DW	DW	DW	DW	DW	DW
				GTACGGTTTAAGCTTCGAAATGT	23	146	0	92	0	0	54	0	0	0	0	0		UP			UP					0.86	0.94	0.81	1.01	0.86	0.81	0.77	0.73
				TGAAGAAGTAGGTTGTATAGTT	22	102	0	0	102	0	0	0	0	0	0	0			UP							0.99	1.08	0.84	0.95	0.91	0.9	0.89	0.78
				TGTCCCTTCGTGGTCGCCA	19	1045	156	125	134	0	0	519	0	0	0	111										0.91	1.11	0.98	0.94	0.91	0.95	1.06	0.86
	miR-570-3p			CGAAAACAGCAATTACCTTTGC	22	107	0	0	0	0	107	0	0	0	0	0					UP					0.88	1.01	0.87	0.91	1	0.93	0.87	0.72
	miR-574-3p			CACGCTCATGCACACACCCACAA	23	27039	4448	2420	1317	2223	4589	3369	1508	771	2547	3847	1.16	0.63	0.34	0.58	1.19	0.88	0.39	0.2	0.66	1.12	1.05	0.94	1.06	0.88	0.96	1.87	0.83
	miR-339-5p			TCCCTGTCCTCCAGGAGCTCACGT	24	49470	7222	2323	4227	5904	9362	7757	3739	1594	5584	1758	4.11	1.32	2.4	3.36	5.33	4.41	2.13	0.91	3.18	0.95	1.08	0.83	0.96	0.98	0.84	0.91	0.76
	miR-675-5p			TGGTGCGGAGAGGGCCCACAGTGT	24	1307	0	500	0	0	0	0	807	0	0	0		UP					UP
	miR-7-5p			TGGAAGACTAGTGATTTTGTTGTTT	25	110253	19851	36957	8141	4833	10608	7147	2885	1903	14729	3199	6.21	11.55	2.54	1.51	3.32	2.23	0.9	0.59	4.6	0.74	1.02	0.75	0.85	0.85	0.9	0.74	0.69	I
				TAGCTTCTCCGCCTGCTGTTGCC	23	399	0	0	399	0	0	0	0	0	0	0			UP							0.85	0.94	0.93	0.91	0.9	0.85	0.8	0.72	I
	miR-767-5p			TGCACCATGGTTGTCTGAGCATGC	24	3244	2644	0	0	0	0	0	0	0	600	0	DW	DW	DW	DW	DW	DW	DW	DW	DW	0.95	1.2	0.92	1.02	0.87	1	0.91	0.82
	miR-769-5p			TGAGACCTCTGGGTTCTGAGCTTT	24	33162	7844	3284	729	2640	6894	3760	1266	1603	4052	1090	7.2	3.01	0.67	2.42	6.32	3.45	1.16	1.47	3.72	0.87	1	0.83	0.91	1.01	1	0.82	0.78
	miR-9-5p			TCTTTGGTTATCTAGCTGTATGA	23	7085	793	734	2318	2377	0	0	0	194	0	669
	miR-92a-3p			TATTGCACTTGTCCCGGCCTGTAAA	25	1558084	147311	89325	105954	143919	267798	324690	127320	127508	143479	80780	1.82	1.11	1.31	1.78	3.32	4.02	1.58	1.58	1.78	0.81	0.91	0.93	0.86	0.94	0.92	0.87	0.82
	miR-92b-3p			TATTGCACTCGTCCCGGCCTCCTT	24	91026	15378	7415	10545	3041	19518	10307	5282	2069	8894	8577	1.79	0.86	1.23	0.35	2.28	1.2	0.62	0.24	1.04	0.92	1.03	0.94	0.98	0.9	0.93	0.85	0.79
	miR-934			TGTCTACTACTGGAGACACTGGA	23	6956	1046	105	0	4041	1593	0	0	171	0	0	UP	UP		UP	UP			UP		0.9	1.06	0.89	0.93	0.93	0.96	0.79	0.78
	miR-940			AAGGCAGGGCCCCCGCTCCCCT	22	1202	378	240	0	80	263	0	0	0	241	0	DW	DW	DW	DW	DW	DW	DW	DW	DW	0.99	1.11	1.05	0.95	0.94	1.03	0.95	0.95
	miR-941			CACCCGGCTGTGTGCACATGTGC	23	5171	1240	417	144	718	406	856	187	227	850	126	9.84	3.31	1.14	5.7	3.22	6.79	1.48	1.8	6.75
	miR-98-5p			TGAGGTAGTAAGTTGTATTGTTA	23	107817	11703	15133	24512	16063	7196	3888	2138	4915	11837	10432	1.12	1.45	2.35	1.54	0.69	0.37	0.2	0.47	1.13	1.18	1.09	0.98	1.08	1.24	0.95	0.95	0.99
				CCGACGATCTGAGGTAGTAGGTTGTAT	27	1133	122	207	0	153	123	0	448	80	0	0	UP	UP		UP	UP		UP	UP
	let-7a-5p			TGAGGTAGTAGGTTGTATAGTTTT	24	572607	8136	12092	9331	45109	82696	70535	57170	125828	81387	80323	0.1	0.15	0.12	0.56	1.03	0.88	0.71	1.57	1.01	0.83	1	0.9	0.99	0.88	0.96	0.86	0.81
	let-7a-5p			TGAGGTAGTAGGTTGTATAGTTAA	24	153144	11891	14768	14815	6017	11714	14786	18236	24624	18344	17949	0.66	0.82	0.83	0.34	0.65	0.82	1.02	1.37	1.02
	let-7b-5p			TGAGGTAGTAGGTTGTGTGGTTTTT	25	3117071	420694	362764	186352	211310	190198	186123	363761	503501	511675	180693	2.33	2.01	1.03	1.17	1.05	1.03	2.01	2.79	2.83
	let-7d-3p			CTATACGACCTGCTGCCTTTCT	22	95890	31268	7816	1687	1098	13180	9369	3206	10597	13824	3845	8.13	2.03	0.44	0.29	3.43	2.44	0.83	2.76	3.6	0.83	1.08	0.83	1.06	1.09	0.96	0.87	1.5
	let-7e-5p			TGAGGTAGGAGGTTGTATAGTTAA	24	223599	19567	42012	11329	40922	6878	16535	4972	30049	33122	18213	1.07	2.31	0.62	2.25	0.38	0.91	0.27	1.65	1.82	0.86	1.04	0.94	1.01	0.94	0.99	0.94	0.72
	let-7f-5p			TGAGGTAGTAGATTGTATAGTTA	23	2399127	283212	382263	354365	140990	212290	156441	139057	227678	225612	277219	1.02	1.38	1.28	0.51	0.77	0.56	0.5	0.82	0.81	0.83	1.02	0.82	0.88	0.88	0.89	0.87	1.05
	let-7g-5p			TGAGGTAGTAGTTTGTACAGTTAA	24	900100	144706	154209	176909	101068	39873	48538	19603	47731	84802	82661	1.75	1.87	2.14	1.22	0.48	0.59	0.24	0.58	1.03	0.99	1.08	0.88	0.94	0.91	0.88	0.94	0.84
				TGAGGTAGTAGTTTGTG	17	37962	7927	16749	7186	302	177	0	0	83	3219	2319	3.42	7.22	3.1	0.13	0.08	DW	DW	0.04	1.39	0.9	1.04	0.9	1.02	0.96	0.92	0.87	0.9
