# Supplementary material for: A systematic experimental evaluation of microRNA markers of human bladder cancer
Source: Front Genet. 2013 Nov 15;4:247. doi: 10.3389/fgene.2013.00247 (PMC3828615; doi:10.3389/fgene.2013.00247)
Supplement: Supplementary file 1 [file DataSheet1.ZIP › 61677_Buzdin_Data_Sheet_09.XLS]

## Sheet: Лист1
MIR_name	Published data	Deep sequencing results									qRT-PCR data
	Cancer	P55	P56	P58	P60	P64	P66	P68	P69	P72	P55	P56	P58	P60	P64	P66	P68	P69	P72
MIR100	UP IN T2/T3 TUMORS OR DOWN	0.09	0.2	0.05	0.01	0.13	0.36	0.02	0.01	0.04	0,04; p<0.001	0,1; p<0.001	0,12; p<0.01	0,02; p<0.001	0,21; p<0.01	0,25; p<0.05	0,02; p<0.001	0,003; p<0.001	0,16; p<0.01
MIR143	LOWER EXPR TA TUMORS	0.05	0.42	0.11	0.03	0.14	0.21	0.06	0.04	0.06	0,08; p<0.001	0,33; p<0.05	0,2; p<0.001	0,01; p<0.001	0,25; p<0.01	0,41; p<0.05	0,02; p<0.001	0,11; p<0.01	0,02; p<0.001
MIR183	UP IN URINE	5.38	3.15	2.94	3.18	4.14	1.01	1.63	2.61	5.32	4,04; p<0.01	6,09; p<0.01	1,7; p<0.05	2,5; p<0.05	9,85; p<0.001	0,54; p<0.1	0,88; p<0.4	1,22; p<0.3	10,37; p<0.001
MIR199A	DOWN	0.27	1.07	0.5	0.09	0.32	0.55	0.67	0.1	0.19	0,41; p<0.05	0,61; p<0.4	0,66; p<0.1	0,15; p<0.01	0,12; p<0.01	0,69; p<0.1	1,33; p<0.2	0,03; p<0.001	0,29; p<0.05
MIR200A	UP OR DOWN	4.1	2.14	3.51	1.81	0.73	<0,0114	0.31	1.85	1.88	6,1; p<0.01	3,59; p<0.01	2,05; p<0.05	3,13; p<0.05	1,43; p<0.1	0,01; p<0.001	0,15; p<0.01	3,17; p<0.05	0,66; p<0.2
MIR203	UP OR DOWN	7.3	15.55	2.87	<0,0756	1.3	<0,0756	75.45	8.3	3.17	4,6; p<0.01	7,93; p<0.001	4,51; p<0.01	0,01; p<0.001	1,08; p<0.7	0,004; p<0.001	15,99; p<0.001	2,1; p<0.05	1,6; p<0.1
MIR205	UP OR DOWN	2.72	1.68	2.22	5.47	2.39	1.19	7.51	4.5	3.83	4,22; p<0.01	2,32; p<0.05	5,86; p<0.01	3,77; p<0.05	1,99; p<0.05	0,59; p<0.1	11,16; p<0.001	2,52; p<0.05	2,63; p<0.01
